# Supplementary material for: Genetic dissection of 26 meat cut, meat quality and carcass traits in four pig populations
Source: Genet Sel Evol. 2023 Jun 29;55:43. doi: 10.1186/s12711-023-00817-y (PMC10311868; doi:10.1186/s12711-023-00817-y)
Supplement: Supplementary file 1 — Additional file 1: Table S1. Estimates of genetic correlations between carcass cut proportions with carcass traits and meat quality traits. [file 12711_2023_817_MOESM1_ESM.xlsx]

## Sheet: Sheet1
Additional file 1: Table S1. Estimates of genetic correlations between carcass cuts proportion with and carcass traits and meat quality traits.
Traits	BE	BF	BPS	RI	BBS	LO	AB	SB	CB	TPB	FR	LB	TL	BL	SC	MC	LC
YEB	-0.21±0.1	0.02±0.09	0.07±0.1	0.11±0.1	0.04±0.1	0.21±0.09	-0.13±0.1	0.04±0.09	-0.21±0.12	-0.36±0.14	0±0.14	-0.27±0.1	0.1±0.11	0.18±0.1	0.06±0.14	-0.07±0.11	0.03±0.11
REA	0.04±0.1	-0.1±0.09	0.28±0.08	0.15±0.09	-0.17±0.09	-0.06±0.09	-0.21±0.09	-0.2±0.08	-0.08±0.11	0±0.14	0.26±0.13	0.11±0.09	0.07±0.1	-0.15±0.1	0.19±0.13	-0.03±0.1	-0.15±0.1
LIL	-0.06±0.1	0.08±0.09	-0.22±0.09	-0.04±0.09	0.17±0.1	0.11±0.09	-0.02±0.09	0.11±0.09	-0.07±0.11	-0.12±0.14	-0.17±0.13	-0.2±0.09	0.04±0.1	0.25±0.1	-0.19±0.13	0.02±0.1	0.19±0.1
PH	0.18±0.1	-0.01±0.1	0.33±0.1	0.1±0.1	-0.04±0.11	-0.38±0.09	-0.1±0.1	-0.26±0.09	-0.16±0.12	-0.19±0.15	0.16±0.14	0.11±0.1	-0.29±0.11	-0.13±0.1	0.36±0.14	-0.06±0.11	-0.25±0.11
LMA	-0.16±0.1	0.13±0.1	-0.1±0.1	-0.19±0.1	0.01±0.1	0.51±0.08	-0.11±0.1	0.1±0.09	-0.06±0.12	0.03±0.15	-0.19±0.13	-0.38±0.09	0.05±0.11	0.14±0.1	-0.23±0.14	0.13±0.11	0.05±0.11
VMS	0.36±0.12	0.32±0.11	-0.04±0.12	0.11±0.12	0.03±0.13	0.01±0.12	-0.27±0.12	-0.07±0.11	-0.06±0.14	-0.11±0.18	-0.21±0.17	-0.17±0.12	-0.16±0.13	-0.31±0.12	-0.22±0.17	0.43±0.12	-0.41±0.12
PFAI	0.38±0.13	0.36±0.11	-0.02±0.12	0.1±0.12	0.04±0.13	-0.03±0.12	-0.22±0.12	-0.07±0.11	-0.01±0.14	-0.02±0.18	-0.27±0.17	-0.21±0.12	-0.19±0.13	-0.35±0.12	-0.2±0.17	0.46±0.12	-0.44±0.12
MBD	0.58±0.07	0.84±0.04	-0.03±0.09	-0.36±0.08	0.02±0.1	-0.17±0.09	-0.46±0.08	-0.12±0.08	-0.28±0.1	-0.02±0.14	-0.58±0.1	-0.66±0.06	-0.4±0.1	-0.29±0.09	-0.49±0.11	0.65±0.07	-0.47±0.09
RBD	0.51±0.08	0.79±0.05	0.01±0.09	-0.28±0.09	-0.03±0.1	-0.1±0.09	-0.41±0.08	-0.09±0.09	-0.24±0.11	0±0.14	-0.57±0.11	-0.6±0.07	-0.34±0.1	-0.34±0.09	-0.41±0.12	0.61±0.08	-0.48±0.09
WBD	0.49±0.09	0.78±0.06	-0.01±0.1	-0.26±0.1	-0.1±0.11	-0.04±0.1	-0.51±0.09	-0.21±0.09	-0.26±0.11	-0.28±0.15	-0.53±0.12	-0.67±0.07	-0.24±0.11	-0.14±0.11	-0.56±0.13	0.62±0.08	-0.4±0.1
HBD	0.53±0.08	0.79±0.05	0.06±0.09	-0.28±0.09	0±0.1	-0.28±0.09	-0.57±0.08	-0.37±0.08	-0.45±0.1	-0.18±0.14	-0.46±0.12	-0.57±0.07	-0.27±0.1	-0.08±0.1	-0.42±0.12	0.52±0.09	-0.33±0.1
SBD	0.49±0.09	0.65±0.07	-0.14±0.11	-0.45±0.1	0.12±0.11	-0.16±0.11	-0.18±0.11	0.19±0.1	-0.03±0.13	0.35±0.16	-0.46±0.13	-0.49±0.09	-0.53±0.1	-0.41±0.11	-0.34±0.14	0.54±0.1	-0.43±0.11
SLUL	0.13±0.11	-0.04±0.1	0.17±0.1	0.15±0.1	-0.12±0.11	-0.06±0.11	-0.03±0.1	-0.27±0.09	-0.1±0.12	-0.15±0.16	0.17±0.14	0.08±0.11	0.14±0.12	-0.21±0.11	0.06±0.15	0.05±0.12	-0.23±0.11
LUL	0.12±0.12	0.13±0.11	0.13±0.12	0.09±0.12	-0.1±0.12	0.08±0.12	-0.09±0.12	-0.12±0.11	-0.2±0.14	-0.34±0.16	0.06±0.16	-0.15±0.12	0.19±0.13	-0.18±0.12	0.01±0.16	0.14±0.13	-0.29±0.12
LUN	0.07±0.14	0.2±0.13	0.04±0.14	-0.02±0.14	-0.08±0.15	0.17±0.14	-0.09±0.14	0.1±0.13	-0.18±0.16	-0.32±0.19	-0.07±0.19	-0.28±0.13	0.08±0.15	-0.06±0.14	-0.02±0.19	0.15±0.15	-0.21±0.15
OL	0.03±0.09	-0.14±0.08	0.03±0.08	0.45±0.07	-0.18±0.09	0.01±0.08	0.04±0.08	-0.13±0.08	0.22±0.1	0.07±0.13	0.27±0.12	0.16±0.08	0.07±0.1	-0.29±0.08	0±0.12	0.14±0.09	-0.24±0.09
SL	0.11±0.09	-0.03±0.08	-0.05±0.08	0.35±0.08	-0.02±0.09	0.08±0.08	0.02±0.08	-0.18±0.08	0.26±0.1	-0.03±0.13	0.16±0.12	0±0.08	0.02±0.1	-0.35±0.08	-0.07±0.12	0.27±0.09	-0.33±0.09
THL	0.03±0.09	-0.15±0.08	0±0.08	0.5±0.07	0.07±0.09	0.05±0.09	-0.13±0.08	-0.18±0.08	0.15±0.1	-0.15±0.13	0.42±0.12	0.06±0.08	0.03±0.1	-0.3±0.08	0.15±0.12	0.15±0.09	-0.32±0.09
THN	0.09±0.09	-0.02±0.08	-0.12±0.08	0.42±0.08	0.02±0.09	0.17±0.08	-0.17±0.08	0.02±0.08	0.38±0.1	0±0.13	0.11±0.12	-0.24±0.08	-0.08±0.09	-0.22±0.08	-0.17±0.12	0.35±0.09	-0.29±0.09
BL	-0.52±0.08	-0.34±0.08	0.05±0.09	-0.2±0.09	-0.15±0.1	0.03±0.1	-0.02±0.1	-0.11±0.09	-0.25±0.11	-0.32±0.16	-0.02±0.13	0.05±0.09	0.36±0.1		-0.12±0.13	-0.66±0.07	0.9±0.02
TL	-0.26±0.1	-0.42±0.08	-0.04±0.1	0.11±0.1	0.03±0.11	0.09±0.1	-0.02±0.1	0.04±0.1	-0.1±0.12	-0.12±0.15	0.18±0.14	0.2±0.1		0.36±0.1	0.03±0.14	-0.38±0.1	0.43±0.09
LB	-0.48±0.08	-0.67±0.06	0.07±0.09	0.15±0.09	0.08±0.1	-0.17±0.09	0.67±0.06	0.11±0.08	0.31±0.1	0.2±0.13	0.52±0.11		0.2±0.1	0.05±0.09	0.65±0.11	-0.69±0.07	0.36±0.09
FR	-0.37±0.12	-0.54±0.1	-0.11±0.12	0.37±0.12	0.04±0.13	0.03±0.13	0.33±0.11	0.23±0.11	0.12±0.15	0.6±0.22		0.52±0.11	0.18±0.14	-0.02±0.13	0.58±0.11	-0.43±0.11	0.16±0.14
TPB	0.04±0.14	-0.06±0.13	-0.34±0.13	-0.52±0.12	0.06±0.15	-0.15±0.13	0.49±0.14	0.45±0.13	0.69±0.14		0.6±0.22	0.2±0.13	-0.12±0.15	-0.32±0.16	0.14±0.21	-0.08±0.15	0.08±0.15
CB	-0.24±0.11	-0.11±0.1	-0.44±0.09	-0.08±0.11	0.02±0.11	0.2±0.1	0.52±0.09	0.41±0.09		0.69±0.14	0.12±0.15	0.31±0.1	-0.1±0.12	-0.25±0.11	-0.19±0.14	0.11±0.12	0.08±0.12
SB	-0.2±0.09	-0.15±0.08	-0.56±0.07	-0.13±0.08	0.16±0.09	0.23±0.08	0.62±0.06		0.41±0.09	0.45±0.13	0.23±0.11	0.11±0.08	0.04±0.1	-0.11±0.09	-0.02±0.12	-0.06±0.09	0.08±0.09
AB	-0.36±0.08	-0.48±0.07	-0.24±0.09	-0.1±0.09	-0.06±0.1	-0.02±0.09		0.62±0.06	0.52±0.09	0.49±0.14	0.33±0.11	0.67±0.06	-0.02±0.1	-0.02±0.1	0.28±0.12	-0.42±0.09	0.33±0.09
LO	-0.43±0.08	0.03±0.09	-0.44±0.08	-0.1±0.09	0.28±0.09		-0.02±0.09	0.23±0.08	0.2±0.1	-0.15±0.13	0.03±0.13	-0.17±0.09	0.09±0.1	0.03±0.1	-0.3±0.12	0.17±0.1	0.02±0.1
BBS	-0.12±0.1	0.3±0.09	-0.71±0.07	-0.09±0.09		0.28±0.09	-0.06±0.1	0.16±0.09	0.02±0.11	0.06±0.15	0.04±0.13	0.08±0.1	0.03±0.11	-0.15±0.1	-0.13±0.14	0.16±0.11	-0.08±0.1
RI	-0.08±0.09	-0.47±0.08	0.36±0.08		-0.09±0.09	-0.1±0.09	-0.1±0.09	-0.13±0.08	-0.08±0.11	-0.52±0.12	0.37±0.12	0.15±0.09	0.11±0.1	-0.2±0.09	0.44±0.12	-0.09±0.1	-0.34±0.09
BPS	0.08±0.09	-0.2±0.08		0.36±0.08	-0.71±0.07	-0.44±0.08	-0.24±0.09	-0.56±0.07	-0.44±0.09	-0.34±0.13	-0.11±0.12	0.07±0.09	-0.04±0.1	0.05±0.09	0.54±0.09	-0.24±0.09	-0.1±0.1
BF	0.4±0.08		-0.2±0.08	-0.47±0.08	0.3±0.09	0.03±0.09	-0.48±0.07	-0.15±0.08	-0.11±0.1	-0.06±0.13	-0.54±0.1	-0.67±0.06	-0.42±0.08	-0.34±0.08	-0.54±0.1	0.72±0.05	-0.49±0.07
BE		0.4±0.08	0.08±0.09	-0.08±0.09	-0.12±0.1	-0.43±0.08	-0.36±0.08	-0.2±0.09	-0.24±0.11	0.04±0.14	-0.37±0.12	-0.48±0.08	-0.26±0.1	-0.52±0.08	-0.34±0.12	0.67±0.06	-0.62±0.08
